# Supplementary material for: Fermentation Process Optimization of Strawberry Wine Using the 2-Phenylethanol Tolerant Saccharomyces cerevisiae AFRC01 and Comparative Genomic Analysis
Source: Foods. 2025 Aug 29;14(17):3043. doi: 10.3390/foods14173043 (PMC12427807; doi:10.3390/foods14173043)
Supplement: Supplementary file 1 [file foods-14-03043-s001.zip]

Archive with 1 entries (1 files):
- foods-3825917-supplementary.pdf
